# Supplementary material for: Patient-Reported Outcomes of Digital Versus Conventional Impressions for Implant-Supported Fixed Dental Prostheses: A Systematic Review and Meta-Analysis
Source: J Pers Med. 2025 Sep 5;15(9):427. doi: 10.3390/jpm15090427 (PMC12471007; doi:10.3390/jpm15090427)
Supplement: Supplementary file 1 [file jpm-15-00427-s001.zip]

Archive with 2 entries (2 files):
- jpm-3799588-supplementary File S1 & Tables S1 and S2.pdf
- jpm-3799588-supplementary Table S3 PRISMA_2020_checklist.pdf
